# Supplementary material for: Intrinsic ankle stiffness is associated with paradoxical calf muscle movement but not postural sway or age
Source: Exp Physiol. 2024 Mar 15;109(5):729–37. doi: 10.1113/EP091660 (PMC11061623; doi:10.1113/EP091660)
Supplement: Supplementary file 1 — Spreadsheet containing the data reported in this study. [file EPH-109-729-s001.xlsx]

## Sheet: Sheet1
subject	age (yrs)	height (m)	mass (kg)	pertubationMagnitude (deg)	condition	stiffness (N/rad)	TopplingTorque (N/rad)	RMS body Vel (rad/s)	MuscleSway Xcorr (R)
1	57	1.704	114.7	0.2	forcedSway				-0.461517
1	57	1.704	114.7	0.8	forcedSway				-0.461517		NOTE: perturbations were applied in separate trials from those use to measure MuscleSway Xcorr and RMS body Vel
1	57	1.704	114.7	0.2	quietStanding	453.208	942.324	0.00496193	-0.410139
1	57	1.704	114.7	0.8	quietStanding	397.554	942.324	0.00496193	-0.410139
2	78	1.52	51	0.2	forcedSway				-0.417267
2	78	1.52	51	0.8	forcedSway				-0.417267
2	78	1.52	51	0.2	quietStanding	257.573	308.692	0.0242354	-0.0762013
2	78	1.52	51	0.8	quietStanding	252.993	308.692	0.0242354	-0.0762013
3	19	1.72	65	0.2	forcedSway				-0.707149
3	19	1.72	65	0.8	forcedSway				-0.707149
3	19	1.72	65	0.2	quietStanding	260.707	483.539	0.00664058	-0.212933
3	19	1.72	65	0.8	quietStanding	273.717	483.539	0.00664058	-0.212933
4	68	1.77	76	0.2	forcedSway				-0.57458
4	68	1.77	76	0.8	forcedSway				-0.57458
4	68	1.77	76	0.2	quietStanding	431.845	663.9	0.00590179	-0.18425
4	68	1.77	76	0.8	quietStanding	373.604	663.9	0.00590179	-0.18425
5	67	1.5	44	0.2	forcedSway				-0.626195
5	67	1.5	44	0.8	forcedSway				-0.626195
5	67	1.5	44	0.2	quietStanding	207.877	280.407	0.00556855	0.0563422
5	67	1.5	44	0.8	quietStanding	192.678	280.407	0.00556855	0.0563422
6	31	1.72	60	0.2	forcedSway				-0.862705
6	31	1.72	60	0.8	forcedSway				-0.862705
6	31	1.72	60	0.2	quietStanding	294.043	506.826	0.00583586	-0.585221
6	31	1.72	60	0.8	quietStanding	254.06	506.826	0.00583586	-0.585221
7	77	1.615	56	0.2	forcedSway				-0.861254
7	77	1.615	56	0.8	forcedSway				-0.861254
7	77	1.615	56	0.2	quietStanding	217.836	437.069	0.0055038	-0.477133
7	77	1.615	56	0.8	quietStanding	206.706	437.069	0.0055038	-0.477133
8	75	1.8	85	0.2	forcedSway				-0.225484
8	75	1.8	85	0.8	forcedSway				-0.225484
8	75	1.8	85	0.2	quietStanding	448.975	726.178	0.00505845	-0.157237
8	75	1.8	85	0.8	quietStanding	431.225	726.178	0.00505845	-0.157237
9	25	1.81	70	0.2	forcedSway				-0.813584
9	25	1.81	70	0.8	forcedSway				-0.813584
9	25	1.81	70	0.2	quietStanding	437.892	574.692	0.00506419	-0.00210761
9	25	1.81	70	0.8	quietStanding	381.295	574.692	0.00506419	-0.00210761
10	25	1.65	70	0.2	forcedSway				-0.794119
10	25	1.65	70	0.8	forcedSway				-0.794119
10	25	1.65	70	0.2	quietStanding	180.874	575.324	0.00974721	-0.612433
10	25	1.65	70	0.8	quietStanding	196.972	575.324	0.00974721	-0.612433
11	19	1.86	65	0.2	forcedSway				-0.767826
11	19	1.86	65	0.8	forcedSway				-0.767826
11	19	1.86	65	0.2	quietStanding	288.082	418.875	0.00711688	0.250273
11	19	1.86	65	0.8	quietStanding	335.082	418.875	0.00711688	0.250273
12	33	1.72	63	0.2	forcedSway				0.573659
12	33	1.72	63	0.8	forcedSway				0.573659
12	33	1.72	63	0.2	quietStanding	334.675	509.985	0.00810585	-0.0527741
12	33	1.72	63	0.8	quietStanding	298.905	509.985	0.00810585	-0.0527741
13	18	1.76	58	0.2	forcedSway				-0.52512
13	18	1.76	58	0.8	forcedSway				-0.52512
13	18	1.76	58	0.2	quietStanding	189.163	470.701	0.00496131	-0.252358
13	18	1.76	58	0.8	quietStanding	206.288	470.701	0.00496131	-0.252358
14	19	1.6	53.7	0.2	forcedSway				-0.773905
14	19	1.6	53.7	0.8	forcedSway				-0.773905
14	19	1.6	53.7	0.2	quietStanding	217.702	300.116	0.00893347	0.470164
14	19	1.6	53.7	0.8	quietStanding	237.983	300.116	0.00893347	0.470164
15	29	1.76	62.9	0.2	forcedSway				-0.840976
15	29	1.76	62.9	0.8	forcedSway				-0.840976
15	29	1.76	62.9	0.2	quietStanding	289.349	584.912	0.00489728	-0.0443699
15	29	1.76	62.9	0.8	quietStanding	281.981	584.912	0.00489728	-0.0443699
16	76	1.77	76	0.2	forcedSway				-0.399077
16	76	1.77	76	0.8	forcedSway				-0.399077
16	76	1.77	76	0.2	quietStanding	297.792	646.073	0.00605261	0.334855
16	76	1.77	76	0.8	quietStanding	287.526	646.073	0.00605261	0.334855
17	79	1.63	60	0.2	forcedSway				-0.630693
17	79	1.63	60	0.8	forcedSway				-0.630693
17	79	1.63	60	0.2	quietStanding	271.626	383.326	0.025931	-0.110956
17	79	1.63	60	0.8	quietStanding	252.677	383.326	0.025931	-0.110956
18	88	1.6	60	0.2	forcedSway				0.568112
18	88	1.6	60	0.8	forcedSway				0.568112
18	88	1.6	60	0.2	quietStanding	280.642	468.266	0.00873642	-0.303192
18	88	1.6	60	0.8	quietStanding	292.159	468.266	0.00873642	-0.303192
19	72	1.58	61	0.2	forcedSway				-0.809269
19	72	1.58	61	0.8	forcedSway				-0.809269
19	72	1.58	61	0.2	quietStanding	218.531	433.664	0.00734072	-0.0225743
19	72	1.58	61	0.8	quietStanding	232.438	433.664	0.00734072	-0.0225743
20	81	1.79	78	0.2	forcedSway				0.069283
20	81	1.79	78	0.8	forcedSway				0.069283
20	81	1.79	78	0.2	quietStanding	358.218	686.49	0.00576499	-0.692425
20	81	1.79	78	0.8	quietStanding	365.878	686.49	0.00576499	-0.692425
21	68	1.95	90	0.2	forcedSway				-0.90317
21	68	1.95	90	0.8	forcedSway				-0.90317
21	68	1.95	90	0.2	quietStanding	463.783	815.408	0.00675701	-0.722648
21	68	1.95	90	0.8	quietStanding	446.836	815.408	0.00675701	-0.722648
22	19	1.71	66	0.2	forcedSway				0.192525
22	19	1.71	66	0.8	forcedSway				0.192525
22	19	1.71	66	0.2	quietStanding	342.12	515.37	0.00455502	0.05628
22	19	1.71	66	0.8	quietStanding	310.784	515.37	0.00455502	0.05628
23	73	1.56	66	0.2	forcedSway				-0.0712719
23	73	1.56	66	0.8	forcedSway				-0.0712719
23	73	1.56	66	0.2	quietStanding	301.794	504.554	0.00582131	0.500358
23	73	1.56	66	0.8	quietStanding	280.171	504.554	0.00582131	0.500358
24	79	1.65	61	0.2	forcedSway				-0.550044
24	79	1.65	61	0.8	forcedSway				-0.550044
24	79	1.65	61	0.2	quietStanding	245.597	474.383	0.0141961	0.563635
24	79	1.65	61	0.8	quietStanding	270.353	474.383	0.0141961	0.563635
25	38	1.67	50.5	0.2	forcedSway				-0.917618
25	38	1.67	50.5	0.8	forcedSway				-0.917618
25	38	1.67	50.5	0.2	quietStanding	181.362	429.691	0.005607	-0.516167
25	38	1.67	50.5	0.8	quietStanding	204.564	429.691	0.005607	-0.516167
26	72	1.52	55	0.2	forcedSway				-0.73102
26	72	1.52	55	0.8	forcedSway				-0.73102
26	72	1.52	55	0.2	quietStanding	156.199	356.382	0.00853747	-0.129889
26	72	1.52	55	0.8	quietStanding	166.841	356.382	0.00853747	-0.129889
27	62	1.86	87	0.2	forcedSway				-0.786748
27	62	1.86	87	0.8	forcedSway				-0.786748
27	62	1.86	87	0.2	quietStanding	442.639	838.227	0.00497203	-0.340084
27	62	1.86	87	0.8	quietStanding	380.735	838.227	0.00497203	-0.340084
28	69	1.651	73.9	0.2	forcedSway				0.672528
28	69	1.651	73.9	0.8	forcedSway				0.672528
28	69	1.651	73.9	0.2	quietStanding	441.183	456.996	0.0155187	0.612881
28	69	1.651	73.9	0.8	quietStanding	378.843	456.996	0.0155187	0.612881
29	20	1.73	63	0.2	forcedSway				-0.748291
29	20	1.73	63	0.8	forcedSway				-0.748291
29	20	1.73	63	0.2	quietStanding	262.926	546.896	0.00564707	-0.703206
29	20	1.73	63	0.8	quietStanding	184.548	546.896	0.00564707	-0.703206
30	75	1.8	84	0.2	forcedSway				0.354103
30	75	1.8	84	0.8	forcedSway				0.354103
30	75	1.8	84	0.2	quietStanding	449.801	820.829	0.00524257	-0.268688
30	75	1.8	84	0.8	quietStanding	395.945	820.829	0.00524257	-0.268688
31	78	1.55	57	0.2	forcedSway				-0.799189
31	78	1.55	57	0.8	forcedSway				-0.799189
31	78	1.55	57	0.2	quietStanding	261.749	380.477	0.00498877	-0.44452
31	78	1.55	57	0.8	quietStanding	241.458	380.477	0.00498877	-0.44452
32	84	1.65	61	0.2	forcedSway				-0.632114
32	84	1.65	61	0.8	forcedSway				-0.632114
32	84	1.65	61	0.2	quietStanding	365.409	486.085	0.00689443	-0.409007
32	84	1.65	61	0.8	quietStanding	335.609	486.085	0.00689443	-0.409007
33	69	1.77	67	0.2	forcedSway				-0.692847
33	69	1.77	67	0.8	forcedSway				-0.692847
33	69	1.77	67	0.2	quietStanding	330.519	534.088	0.00567201	-0.510003
33	69	1.77	67	0.8	quietStanding	320.293	534.088	0.00567201	-0.510003
34	68	1.74	75	0.2	forcedSway				-0.288528
34	68	1.74	75	0.8	forcedSway				-0.288528
34	68	1.74	75	0.2	quietStanding	367.19	586.436	0.0047629	-0.487815
34	68	1.74	75	0.8	quietStanding	375.81	586.436	0.0047629	-0.487815
35	40	1.85	78	0.2	forcedSway				-0.950704
35	40	1.85	78	0.8	forcedSway				-0.950704
35	40	1.85	78	0.2	quietStanding	409.086	652.027	0.0068365	-0.538843
35	40	1.85	78	0.8	quietStanding	303.782	652.027	0.0068365	-0.538843
36	53	1.83	69	0.2	forcedSway				-0.0723005
36	53	1.83	69	0.8	forcedSway				-0.0723005
36	53	1.83	69	0.2	quietStanding	439.963	526.753	0.00470457	-0.550904
36	53	1.83	69	0.8	quietStanding	396.483	526.753	0.00470457	-0.550904
37	25	1.91	93	0.2	forcedSway				-0.876715
37	25	1.91	93	0.8	forcedSway				-0.876715
37	25	1.91	93	0.2	quietStanding	494.409	767.468	0.00442835	-0.679402
37	25	1.91	93	0.8	quietStanding	460.649	767.468	0.00442835	-0.679402
38	70	1.74	69	0.2	forcedSway				-0.726521
38	70	1.74	69	0.8	forcedSway				-0.726521
38	70	1.74	69	0.2	quietStanding	358.446	573.733	0.00472956	-0.263523
38	70	1.74	69	0.8	quietStanding	280.115	573.733	0.00472956	-0.263523
39	27	1.62	66.6	0.2	forcedSway				-0.758269
39	27	1.62	66.6	0.8	forcedSway				-0.758269
39	27	1.62	66.6	0.2	quietStanding	268.195	466.367	0.00458667	-0.311882
39	27	1.62	66.6	0.8	quietStanding	227.888	466.367	0.00458667	-0.311882
40	37	1.57	61	0.2	forcedSway				-0.776644
40	37	1.57	61	0.8	forcedSway				-0.776644
40	37	1.57	61	0.2	quietStanding	309.198	425.06	0.00622877	-0.213565
40	37	1.57	61	0.8	quietStanding	303.123	425.06	0.00622877	-0.213565
